# Supplementary material for: Comparative Analysis and Development of a Flavor Fingerprint for Volatile Compounds of Vegetable Soybean Seeds Based on Headspace-Gas Chromatography-Ion Mobility Spectrometry
Source: Front Plant Sci. 2021 Dec 14;12:768675. doi: 10.3389/fpls.2021.768675 (PMC8712695; doi:10.3389/fpls.2021.768675)
Supplement: Supplementary file 1 [file Table_1.XLSX]

## Sheet: Sheet1
Count	Compound	Comment	Zheqiudou No.5		Zheqiudou No.2		zhechun No.3		zhechun No.4		zhechun No.8		Xiangdou		Danbo black		Qingpiqingren		Lvpiqingren		kaixinlv		xiaonongqiuyan		Qvxian No.1		Zhexian No.84		Zhexian No.85		huning95-1		ZH716		Yugarimusume		Taiwan 75		TMD		Zhexian No.12		Zhexian No.21		Zhexian No.9		Zhexian 19		Zhexian 2013
			AVG	STD	AVG	STD	AVG	STD	AVG	STD	AVG	STD	AVG	STD	AVG	STD	AVG	STD	AVG	STD	AVG	STD	AVG	STD	AVG	STD	AVG	STD	AVG	STD	AVG	STD	AVG	STD	AVG	STD	AVG	STD	AVG	STD	AVG	STD	AVG	STD	AVG	STD	AVG	STD	AVG
1	Ethyl nonanoate		76.86	5.99898	60.9243	5.14822	57.1197	4.58228	72.8343	11.2309	52.9342	2.66856	119.836	9.11034	82.3976	8.7221	76.659	1.99214	71.2727	4.26879	78.8575	8.03394	69.2466	9.41288	77.6874	12.2902	89.1974	1.11698	80.7249	2.37454	136.945	32.1372	108.543	7.47643	85.6467	3.25459	93.6252	6.3605	75.8485	5.25462	91.6673	5.06554	110.573	13.5208	93.5374	9.37505	61.2364	6.72405	59.6653
4	Methyl octanoate-M	Monomer	711.941	76.67	666.18	24.0911	281.491	1.12221	676.844	15.5131	276.499	12.4922	865.607	47.0466	697.236	14.438	658.805	139.746	1099.12	33.8136	744.641	29.6357	820.946	126.468	375.201	0.403991	690.199	32.815	511.337	71.8401	1946.78	326.74	1568.2	77.1683	502.025	17.2412	863.459	35.616	808.885	7.14831	791.92	57.3594	1364.66	27.5878	975.804	2.62817	295.648	29.2071	206.832
6	Ethyl hexanoate-M	Monomer	258.496	8.4164	204.318	8.49853	266.451	14.8355	279.36	11.3571	291.277	16.6035	111.139	15.7446	95.646	1.41844	118.789	12.3314	89.1821	0.971816	326.981	29.2801	487.179	23.3527	204.595	12.5343	123.352	30.2901	142.644	16.9495	233.272	19.1759	163.868	8.77549	105.738	12.7952	365.716	4.04658	83.2176	12.8036	155.438	14.3056	234.011	13.5148	298.377	1.6434	167.665	16.1168	228.478
7	Ethyl hexanoate-D	Dimer	283.103	3.29318	309.335	13.1201	122.527	14.97	266.083	33.1696	122.448	20.0349	211.564	1.52168	171.601	10.0115	110.142	15.2348	421.556	75.1797	307.756	22.152	960.023	39.2204	142.65	10.7005	654.488	212.36	217.482	35.3556	720.889	1.89203	1056.93	68.0404	187.056	13.244	629.328	15.4362	147.973	2.95809	404.393	21.3934	784.026	25.2632	458.565	23.1916	343.363	12.4697	165.927
20	Methyl octanoate-D	Dimer	60.3683	11.6012	39.8689	1.81112	37.573	3.77802	44.1813	4.9277	41.6188	4.25682	46.0995	7.39083	43.4693	6.14554	46.4486	1.4364	69.8301	1.24114	44.2966	1.70732	42.2653	6.15883	45.3568	3.25883	49.5179	0.691268	40.8296	1.58773	205.564	66.4402	125.483	5.08799	37.4281	5.06326	44.5104	4.09418	43.756	5.38233	47.2273	12.1679	90.5533	7.49845	51.5017	5.31742	35.7903	6.32174	37.0271
30	ethyl hex-3-enoate-M		61.9812	4.75725	93.2517	6.37095	91.5007	5.70066	109.5	5.41857	74.2182	2.74262	54.8614	1.10199	38.1475	2.43474	42.4637	2.15684	32.6543	0.920192	40.1979	3.69972	78.9718	8.85919	36.8663	4.93128	60.2366	5.38649	34.508	1.44986	64.266	0.213214	73.6532	0.736148	38.8992	0.877551	82.6526	8.56828	28.9852	2.00464	57.5466	4.43713	58.3967	4.6666	71.279	2.37903	832.085	17.4624	114.53
39	amyl acetate		16.616	1.61172	13.5943	2.63612	16.8583	3.58564	15.0385	1.17636	16.6784	2.62274	17.2032	0.215458	17.3048	1.0043	16.7567	1.17442	17.784	1.56205	15.0147	1.38478	18.148	0.2943	18.6431	2.22845	16.8731	1.26583	19.041	0.519929	17.4645	0.809378	17.3476	1.74837	17.5031	0.540893	18.8077	2.60123	18.6601	3.7424	16.3811	2.48763	22.6086	1.14372	22.4477	3.08523	1268.59	148.407	15.8669
41	isoamyl acetate		9.0449	0.846128	14.209	2.34362	21.6775	2.24671	67.5987	10.0929	32.393	2.30047	11.4995	0.664054	15.6839	3.95374	8.62064	0.980624	11.2212	1.13121	10.2881	1.30338	8.94228	1.742	15.7114	3.92397	15.1718	0.827221	15.922	1.49116	10.5896	0.337319	11.1927	0.612449	15.3993	1.05516	13.2531	0.190772	9.96325	2.41295	13.6822	0.927512	14.1307	0.885608	15.7357	1.02136	202.395	45.3722	35.5311
43	ethyl 2-methylbutanoate		102.413	14.5525	91.2087	30.3763	80.6	15.4683	77.554	13.8164	43.6312	4.59276	85.278	5.33038	108.185	8.62961	53.241	4.0668	82.313	5.30742	114.569	0.219953	89.117	8.62288	69.4307	2.4641	72.9644	5.69409	130.786	9.88422	142.055	10.0974	122.762	10.4346	89.9412	0.906737	108.963	18.9448	72.8454	3.288	94.3245	2.76664	120.062	7.57625	107.713	4.45433	262.89	7.68646	51.1335
69	isobutyl acetate		51.5355	9.08158	36.0527	5.54754	183.397	0.19077	26.8173	2.32349	117.644	14.9587	51.5064	6.86554	54.079	3.36625	56.8457	9.57951	67.0449	6.51317	57.1578	4.26991	59.9001	1.57009	122.633	12.8445	49.5698	0.659596	60.3223	4.84336	58.3375	1.36978	62.7964	3.70097	61.092	1.46557	45.6329	2.52184	36.0664	2.70122	44.084	3.29519	34.1281	1.12477	40.4624	3.29194	119.639	7.26831	141.687
71	ethyl 2-methylpropanoate-D	Dimer	7.63987	2.04004	9.82148	0.258723	9.17398	0.341001	7.96785	0.64018	8.72327	0.665276	10.2024	2.40933	9.25333	0.985585	9.40463	3.61519	9.57073	0.746458	7.94246	1.11916	8.26938	1.23161	9.07453	0.999787	10.2045	1.24925	9.62787	0.0111467	8.6344	1.41162	10.0458	0.971753	10.433	1.97193	12.1385	0.602933	9.3348	1.45643	11.2117	0.93051	13.9043	0.670143	10.7398	3.5248	657.816	27.8385	9.59824
72	ethyl 2-methylpropanoate-M	Monomer	71.1997	12.6542	68.5388	4.96132	26.5433	9.21593	56.9853	0.5258	29.6406	9.55429	54.1753	3.49648	54.2366	2.28207	51.3493	2.36108	61.028	1.74953	71.6456	4.72441	68.8604	9.64497	19.8646	0.69351	59.3436	3.72604	35.9093	0.554363	64.4475	1.62049	46.1439	3.05684	33.0045	4.08119	69.3513	5.11023	44.7389	6.71432	54.0758	4.60573	51.6509	2.34458	64.5585	2.81651	256.473	0.297805	53.6657
73	ethyl propanoate-D	Dimer	40.346	9.67112	59.3637	5.50549	28.5355	10.5014	56.4563	4.00871	18.9024	2.6313	37.9454	3.26972	24.3966	1.96661	30.1246	0.28728	44.3718	4.93153	32.7464	4.03383	35.7977	0.998589	19.7117	2.53492	37.1202	4.39727	20.2217	0.798997	44.2046	5.73056	62.4806	3.03439	25.9952	3.3987	42.1373	5.38715	50.359	0.0314238	41.4601	2.06109	48.6239	6.88933	41.3755	1.3327	200.616	9.82361	18.312
74	ethyl propanoate-M	Monomer	26.082	6.14083	24.9944	2.26507	25.5932	4.93714	15.011	4.77219	36.4632	0.412952	26.5824	3.65047	32.4829	1.22827	26.3126	4.6473	28.3451	2.97725	27.942	4.5485	25.4123	5.12238	32.8702	3.01904	33.341	2.67524	37.9486	2.13292	31.9497	3.65384	29.5607	3.21588	36.1606	0.679577	31.9391	2.76641	32.1359	4.43603	31.1573	3.06791	31.6926	2.38582	30.6875	2.11908	115.288	3.85808	21.54
81	Ethyl Acetate		144.891	33.6255	838.384	34.2426	731.112	14.2189	634.447	16.5522	519.891	2.94236	153.641	8.3779	277.997	38.105	121.984	0.718783	131.193	4.77827	133.598	3.52338	169.664	3.16923	268.786	17.3176	286.398	11.3386	217.549	11.8211	126.363	8.10957	384.165	0.121184	198.121	2.58328	464.889	39.5907	2786.86	39.3231	424.67	17.7462	797.046	49.0463	403.033	2.08951	8003.02	3.72787	969.216
3	(E,Z)-2,6-Nonadienal		115.012	1.16483	91.3896	18.7329	103.241	12.5762	143.731	8.9474	112.041	10.4674	85.624	16.3458	55.3909	3.96495	69.5238	0.0807983	75.6957	1.74836	143.701	1.88079	169.531	26.5554	74.8974	8.71265	107.964	9.90666	171.281	11.646	73.5421	15.0732	100.678	8.78671	86.3524	2.92307	132.879	4.73339	75.5047	9.9963	97.3145	15.0393	116.691	14.2046	100.858	8.59145	58.8749	11.1613	94.1023
5	( E)-2-octenal-M	Monomer	374.309	35.5778	437.629	97.1257	279.325	7.65553	589.324	2.85035	372.456	2.90423	671.744	168.436	360.094	14.043	548.074	30.4966	1302.71	65.2	511.057	54.9176	1066	50.449	324.51	33.7846	724.986	84.862	521.116	16.9383	426.777	65.2776	381.375	29.8591	562.741	29.2666	658.541	38.1341	413.851	17.4837	870.947	84.5388	639.973	40.2035	488.832	8.42675	367.252	8.58087	538.726
21	( E)-2-octenal-D	Dimer	54.2599	2.32966	49.9961	5.80722	43.0292	5.71661	66.8026	10.1811	45.5631	6.63127	75.0117	17.4657	53.8314	4.431	58.0798	1.57779	239.316	8.09545	62.9239	4.48796	159.13	19.2792	44.2728	2.25111	80.1329	3.90296	61.9939	10.0654	53.9838	9.8124	55.7845	8.27737	68.0939	1.7349	71.3763	9.83542	49.1487	2.9015	106.763	8.34682	98.3852	42.6582	58.9617	11.3232	47.0951	7.61632	55.7527
15	(E)-hept-2-enal-M	Monomer	3001.44	0.93133	2264.66	17.2345	762.265	24.4973	2371.67	199.486	854.731	10.3039	3400.34	179.469	2874.62	71.3149	2369.75	62.1835	3244.37	177.379	3117.38	11.4553	3810.99	22.0555	1918.7	37.6584	3332.34	52.2556	3002.48	21.5055	2964.12	93.505	2703.05	4.72899	3103.77	63.6059	3309.83	22.9375	2439.2	39.9206	3904.75	108.367	3668.63	15.7316	3104.84	80.1308	1825.39	64.4853	2484.97
16	(E)-hept-2-enal-D	Dimer	1473.57	107.227	943.564	61.0021	122.408	1.86058	1047.17	182.739	187.704	24.5243	2375.15	428.455	1226.38	147.307	905.907	92.2571	2034.09	341.174	1719.64	54.8233	3544.52	58.753	611.217	155.106	2083	89.6807	1449.32	56.7265	1545.63	18.9806	1179.84	1.76402	1584.43	90.9537	2056.12	135.946	1043.04	51.1178	3305.51	105.043	2547.36	35.645	1641.75	63.1971	660.979	15.2735	1909.62
25	benzene acetaldehyde		94.2272	8.27741	81.7184	10.5894	72.7285	11.818	75.0783	4.18456	103.069	10.8007	147.794	18.4971	84.4687	5.81966	121.5	3.55733	173.844	25.3838	92.3021	2.32292	102.867	1.12219	110.768	15.9741	116.345	2.82757	94.224	0.246879	116.775	10.2388	88.579	10.5239	130.23	6.39309	112.411	3.62099	88.1553	5.91375	129.76	9.6616	139.777	14.1249	105.579	8.09353	85.6658	10.9135	159.587
31	( E, E)-2,4-heptadienal		108.739	11.9697	112.637	5.39822	85.8012	8.04842	97.0447	6.47472	86.1218	7.38617	189.249	3.70546	112.242	6.13511	116.845	2.00198	129.379	15.1581	117.449	6.22176	104.226	12.8459	118.365	11.3467	135.294	17.5263	114.554	1.78201	137.119	10.6855	178.816	5.49587	207.767	15.668	127.807	7.14434	128.748	4.188	174.827	13.9937	177.165	25.1415	126.393	6.71728	79.7018	9.52662	111.254
34	Heptanal		299.39	28.4586	110.841	7.56447	72.6676	11.8705	195.02	16.072	80.7704	18.1837	172.045	34.083	89.1234	5.96412	258.294	10.1109	375.127	12.0096	399.659	0.98529	380.9	2.53839	43.9999	5.85108	187.767	66.3055	113.551	19.131	348.56	26.8629	337.956	19.2993	136.078	8.39902	232.828	13.583	154.884	4.14536	159.769	18.5901	295.306	6.06735	339.359	34.9476	55.6517	6.33137	43.5169
49	3-methylthiopropanal		10.178	0.228029	11.1525	2.06444	7.7954	1.04926	12.7776	3.35363	6.00208	0.199812	24.4357	3.0191	13.9943	0.993378	19.9667	2.18524	16.5419	3.60589	12.9733	0.381495	17.3	0.12344	9.06606	0.952875	19.9128	1.59984	9.57602	1.59695	15.6813	2.52043	21.668	3.93411	16.4552	0.53661	24.1279	6.48944	16.1145	1.06205	18.7701	1.48041	22.7725	1.5184	18.8727	3.17059	14.3878	1.6479	7.03152
53	Hexanal-D	Dimer	5599.93	259.856	4565.03	12.0166	3454.59	229.164	5534.55	65.5718	4049.77	276.922	5043.11	31.199	4621.12	13.8202	7646.78	170.633	8611.99	74.5559	6039.28	10.6811	5867.34	44.0839	3025.7	58.0911	5523.63	67.7574	4355.29	11.5192	5705.31	104.574	4826.36	129.7	5277.17	94.5932	5133.63	123.631	4887.28	72.6236	5299.46	62.2125	4792.11	43.8526	5453.22	212.843	3428.55	27.6685	1770.51
75	Hexanal-M	Monomer	1084.58	33.1988	1115.83	54.9004	1232.85	21.8512	920.961	25.1146	1047.26	48.7986	1028.93	59.6034	1191.3	6.69376	742.445	28.4317	477.82	56.3517	1011.36	6.3134	1052.48	68.4639	1093.15	14.5952	1002.61	33.4703	1232.56	31.59	977.316	17.4657	1052.13	19.7101	976.821	16.2268	1072.95	9.2962	830.683	32.3952	1027.61	20.3586	1039.56	32.5175	1039.07	34.3142	914.993	24.8583	954.485
57	Pentanal		4107.97	91.1327	3191.84	133.55	840.168	9.3119	1377.22	139.353	696.574	30.3933	4080.34	39.1072	3010.55	131.956	2208.28	126.12	2731.47	53.2366	3825.65	44.4792	3485.01	36.9905	2106.16	338.472	3920.75	90.6884	2515.91	44.91	4263.97	13.942	3835.11	32.7385	2695.35	147.841	4098.73	25.3448	3153.79	81.4545	4016.46	90.8711	4112.29	94.881	3764.93	107.243	755.268	30.2636	427.701
80	butanal		70.2998	10.0301	190.471	17.1492	293.384	24.2347	120.215	22.9656	444.663	17.4455	108.945	5.44036	56.5563	10.286	258.408	9.4286	337.016	14.2226	68.4954	10.9436	110.891	8.8518	479.858	126.838	151.412	25.8529	78.2603	9.8326	56.942	15.2303	85.8319	1.46333	219.698	2.84362	82.751	22.0339	96.8722	4.99174	47.7574	2.89955	49.9676	11.0127	89.1667	28.7292	151.153	15.1316	437.107
87	3-methylbutanal		230.319	32.4282	1099.5	57.9878	2808.14	146.167	911.095	118.599	3084.83	98.7748	887.41	81.666	494.646	15.2483	1287.21	189.452	1082.45	364.816	332.479	50.431	783.923	9.6194	2021.43	276.486	779.784	12.9365	706.913	30.4449	261.562	21.326	293.821	21.6425	1710.23	59.7205	946.708	49.5523	652.293	4.20598	327.711	12.1735	345.065	17.3283	684.438	80.3328	1578.48	12.06	2221.28
88	2-methylbutanal		164.354	23.5345	736.813	62.8491	2590.42	76.872	1860.98	64.0947	2809.59	114.53	541.268	8.18523	468.281	23.6445	1221.94	5.9117	1705.46	19.0524	385.212	9.24232	682.302	29.0758	1257.33	284.028	478.263	69.1558	475.362	9.57673	204.823	35.0167	278.949	39.6177	1391.72	85.4208	727.374	57.6929	530.995	38.3069	189.764	7.90243	205.283	4.73053	557.882	25.6262	1284.38	16.0051	2799.61
61	2-methylbutan-1-ol		19.2578	0.401903	80.3948	9.74912	82.3024	9.43983	78.7919	0.695758	64.4676	9.68222	24.2337	3.23964	31.0864	5.28325	15.1972	2.04563	22.0235	0.735088	24.0146	1.26321	18.313	1.54272	28.3694	8.35804	26.1666	2.21098	40.4243	0.489273	22.3626	3.43165	23.2391	3.96288	39.1822	2.31019	37.3932	3.53263	64.1184	7.04978	37.1657	7.23349	33.7388	3.4993	34.0308	3.26881	86.6376	5.08057	44.1305
44	( Z)-3-hexen-1-ol		42.606	3.6513	49.8099	1.55964	94.5393	5.67023	97.9694	11.2084	64.1956	2.47207	26.4523	2.26468	38.1867	3.06515	40.0879	3.76738	36.7573	6.01741	49.1889	2.59003	78.3634	2.10785	39.6509	0.763491	23.3322	4.29124	34.6889	5.73185	24.0982	4.44226	34.8412	4.02459	29.1026	4.25613	38.4131	6.52646	45.9143	2.52691	29.912	2.49495	33.8256	2.96869	46.0127	6.18791	51.6519	6.15774	91.3499
32	3-Furanmethanol		137.334	16.6577	125.54	2.89836	109.485	4.73931	94.2399	13.8394	126.134	12.2072	72.4862	9.64356	110.398	4.81042	107.542	6.75556	85.5066	4.71992	114.229	7.65874	100.324	1.41571	109.471	7.80444	64.5533	1.97056	89.5169	0.314214	101.64	5.19838	92.838	4.74404	76.3765	5.46156	92.0815	6.34905	99.6992	5.25183	83.3006	3.8491	95.9412	10.6912	113.587	17.6781	93.4284	6.11812	96.069
35	n-Hexanol		370.08	25.9203	1108.17	67.9842	1523.94	65.5536	1493.87	22.2641	1661.54	97.2711	210.628	1.61595	202.609	13.5852	277.1	11.1703	433.048	44.1737	317.547	13.7468	411.526	13.6839	260.873	19.3016	197.978	49.9485	445.962	67.4225	213.29	46.9366	219.912	48.2899	256.213	31.121	403.242	21.427	248.07	2.36332	129.857	12.9343	309.224	2.28254	371.44	18.8341	1312.12	55.9836	1731.32
37	(E)-2-hexen-1-ol-M	Monomer	1267.25	73.4272	1180.04	46.6545	1207.74	42.1592	941.879	49.961	1146.93	41.0321	1238.96	80.1874	1076.49	31.5154	1222.27	27.7023	1171.52	33.8406	1301.18	22.1663	1231.21	6.86211	1318.23	17.8696	1358.22	34.5297	1325	52.1278	1102.97	79.8121	1183.2	10.2837	1328.86	40.9872	1199.73	23.3504	1077.7	31.7376	1259.48	34.5993	1100.81	60.0262	1230.37	13.3891	940.759	32.1232	1017.89
38	(E)-2-hexen-1-ol-D	Dimer	3254.8	205.133	4961.5	45.2891	4446.36	128.699	6012.6	143.804	5217.4	84.7259	1823.42	44.3106	1347.51	5.47407	4566.43	217.028	3889.88	6.43474	3016.37	217.354	3860.36	163.969	4065.97	404.366	3557.41	83.1696	3001.69	46.8603	2278.22	394.213	2451.34	93.2156	3586.81	63.3295	2313.65	278.347	2024.17	173.542	2059.04	144.333	2095.3	109.813	3419.83	9.86393	2320.69	29.96	4228.42
9	oct-1-en-3-ol-M	Monomer	6895.48	649.443	5787.18	65.3135	5165.08	8.15174	4558.93	245.644	5530.7	411.184	5650.48	134.869	8410.11	117.704	7776.68	141.382	6608.71	230.302	7696	85.6299	7368.82	193.504	8436.49	87.0731	5338.46	387.381	7877	390.276	7010.98	51.0705	6469.28	284.086	6318.47	108.787	6300.73	1.2368	7778.71	526.095	6821.97	106.532	6530.96	3.22759	7941.67	17.7862	6434.67	41.7486	4223.95
10	oct-1-en-3-ol-D	Dimer	1463.68	126.019	1139.01	83.2101	1114.44	56.2013	779.892	96.113	1065.14	85.5173	758.844	80.4855	1532.03	51.6722	1552.75	106.529	1145.39	116.743	1394.49	49.6769	1350.66	23.9654	1592.18	41.6152	893.303	142.791	1342.97	145.238	1148.13	91.5734	930.449	151.594	859.452	72.2906	917.175	33.0416	1441.62	115.832	1151.32	90.3337	1018.08	30.0275	1441.02	51.6173	1298.47	18.7854	756.442
54	pentan-1-ol-D	Dimer	1317.04	86.6327	1042.78	36.9064	862.21	1.84933	959.435	13.2261	644.287	38.6818	929.258	28.6561	1034.82	36.0558	541.085	3.62693	633.014	19.5171	1106.98	46.9455	1256.93	59.6329	779.632	21.1779	900.485	85.6333	1157.89	43.3029	1051.6	42.0214	1042.42	49.7286	937.856	18.8553	1018.77	41.5478	861.487	35.9324	866.601	18.4261	972.258	31.0224	1060.35	36.6253	550.813	39.4875	687.62
68	pentan-1-ol-M	Monomer	835.783	73.8523	813.156	26.2386	818.61	2.0626	656.35	59.2514	826.368	53.6876	913.68	21.158	1021.69	20.3273	882.472	10.5284	897.817	7.1557	965.695	13.1498	921.328	12.1712	764.603	3.92763	932.742	46.0972	848.778	4.45732	806.703	17.3849	829.894	6.18325	841.091	21.9577	850.684	29.1348	720.409	5.33158	830.148	1.05267	696.257	19.3176	752.472	29.5943	520.565	19.6257	392.542
55	trans-2-pentenal-M	Monomer	344.561	43.781	333.363	14.471	226.114	8.95056	445.234	34.2431	254.507	6.41216	550.477	25.5724	210.933	3.13763	525.834	23.2876	567.915	35.488	381.065	6.06206	514.161	0.774282	289.768	20.9826	472.526	7.46032	353.781	1.61371	501.332	36.9446	474.033	18.9709	493.786	13.6727	384.979	1.48351	332.463	15.0238	532.049	17.3894	450.456	8.03261	293.819	11.3386	111.867	23.2457	198.254
56	trans-2-pentenal-D	Dimer	209.457	33.1988	205.574	32.3178	121.384	1.64737	333.688	14.3146	185.706	2.7516	343.839	71.1242	72.5042	5.7815	362.956	40.2192	488.25	71.1062	254.174	71.944	404.707	14.2293	439.231	35.3893	372.438	17.2166	214.004	15.4884	518.751	67.8272	443.27	37.3127	477.744	20.8278	240.899	7.76103	276.016	47.262	369.272	49.0575	375.72	27.1008	152.682	1.08851	129.357	8.82936	653.299
92	3-methylbutan-1-ol		3.59193	0.437236	13.8504	3.49156	18.2369	4.71308	16.6065	5.44677	39.5547	9.42187	4.07862	0.312798	3.72524	0.57401	3.93579	0.720629	5.64024	0.83046	3.1883	0.0785529	5.26253	1.12829	7.07172	0.345633	4.64359	0.298746	4.61609	1.08151	3.99715	0.503204	4.48172	0.816588	5.53867	1.14646	5.13239	0.533689	14.3635	1.06724	3.85115	0.99051	4.55366	0.963002	4.37803	0.985974	53.5346	12.1398	7.96891
11	6-methyl-hept-5-en-2-ol-M	Monomer	236.364	41.1057	102.74	7.0839	248.886	10.7702	166.115	13.85	206.622	19.1821	272.985	8.80877	205.205	8.86536	468.111	26.6542	786.035	223.744	278.666	2.05586	306.504	27.3432	171.571	7.13551	369.978	16.0899	223.264	2.64239	287.522	48.3303	243.601	22.0465	299.155	16.5139	263.861	7.7992	247.974	19.8268	278.235	11.4329	243.349	11.1962	225.234	14.7547	173.884	2.354	138.013
12	6-methyl-hept-5-en-2-ol-D	Dimer	178.975	4.83214	245.383	13.4033	228.723	2.01648	310.446	27.9156	242.494	18.4765	119.68	2.94462	182.302	22.648	331.342	27.7539	409.454	33.1516	196.826	15.1787	196.889	14.9588	175.744	9.50492	166.317	24.7577	144.502	11.3992	144.597	18.9268	78.4634	1.55086	178.46	3.10727	162.108	2.60409	251.253	13.1167	154.985	9.7259	141.769	11.0477	170.166	2.87281	207.689	14.1655	258.562
29	3-Octanone-D	Dimer	1446.25	127.709	8796.67	347.609	8462.03	297.106	13449.5	355.876	7522.97	412.991	373.33	32.6175	583.068	1.21198	525.935	74.769	729.668	31.3157	765.98	58.9776	694.431	4.21492	721.635	45.7874	534.873	12.5999	410.098	12.481	729.717	3.32616	484.838	58.246	548.923	2.30043	400.706	17.432	1008.36	3.2768	579.026	40.8094	508.686	15.5647	613.703	37.4092	4332.68	27.2802	9067.78
13	3-Octanone-M	Monomer	1326.59	167.643	2758.13	91.7282	3081.31	90.9815	3037.3	39.7867	3301.11	68.6396	338.33	11.6685	523.399	58.3851	452.195	22.3068	352.028	25.137	735.024	3.33959	607.201	5.61766	825.942	11.6685	294.276	52.9986	325.803	12.6003	632.181	40.4727	458.287	15.8498	596.688	36.9963	430.478	18.3612	895.268	87.6472	308.62	22.7893	359.663	7.60168	580.833	3.90973	2288.48	31.1699	3114.94
18	1-octen-3-one-D	Dimer	50.3082	5.48978	65.788	4.30862	44.4448	8.05249	44.5887	0.758598	65.3965	5.51316	55.2772	8.29295	46.9184	0.960493	35.7792	4.47303	81.4152	24.834	60.3805	2.56695	80.5392	1.79774	64.7596	0.59251	36.8964	6.25058	41.2877	1.20629	62.3933	11.866	37.336	1.54862	38.8236	5.08209	42.3742	4.56037	52.3809	9.13802	56.515	9.06502	50.5003	2.41719	58.3449	0.816953	57.5757	7.35631	63.3852
19	1-octen-3-one-M	Monomer	44.0681	3.54357	37.062	3.45269	36.7393	2.09432	37.6185	1.58182	37.8576	0.62518	57.6974	12.0927	42.6504	1.41617	46.5301	2.05178	70.9521	1.93914	49.5497	2.95686	47.0908	4.35387	38.2819	1.03192	43.9586	2.77629	40.3714	1.82042	48.8133	3.91418	39.5927	3.59548	37.8936	2.04523	42.1944	2.1493	39.5949	1.53365	48.1912	4.08925	47.8341	3.52142	39.6393	2.81129	36.9044	4.58272	49.3275
40	2-heptanone-M	Monomer	208.104	19.1207	112.278	6.19258	78.1825	4.33613	56.5119	0.504985	64.2919	4.45145	152.295	3.78852	160.802	5.35956	359.361	15.4166	499.853	71.8177	205.035	0.619454	180.914	6.62062	179.469	8.79345	182.632	3.68751	206.857	7.02083	233.243	1.90772	207.949	10.0273	210.662	5.44033	203.818	10.9323	169.414	3.30537	197.917	1.90532	196.422	12.5605	214.634	12.2307	86.4889	5.34609	73.5029
50	2-heptanone-D	Dimer	69.1302	13.7497	222.453	21.9303	394.072	1.1424	454.409	25.2626	397.84	7.24709	33.4875	4.14087	30.5849	1.04139	118.989	18.7607	341.201	121.798	40.5973	4.47303	67.6019	0.374809	61.7538	0.502741	31.6196	10.1535	89.0821	11.6393	35.4808	3.33738	43.6095	8.14034	43.044	2.86961	60.9825	8.71344	38.5533	0.693512	31.9952	3.6499	40.8465	6.38115	62.871	2.84941	242.819	18.4286	456.239
67	2-Hexanone		59.4653	8.46041	67.6553	4.03778	52.0127	6.04222	75.3492	4.59193	43.8555	9.19172	88.6197	5.90638	63.463	6.78025	91.9879	4.1678	107.532	8.02038	62.5933	0.262591	70.3109	0.377058	44.0507	4.36979	91.3833	3.9097	58.2105	2.85073	68.762	8.54657	79.5018	1.89739	58.9046	2.39121	69.1291	10.0505	523.539	30.1419	69.1302	1.5752	58.7416	4.16275	57.8529	1.77276	67.3707	18.0453	37.2493
70	3-hydroxybutan-2-one		23.6655	5.57456	20.6227	2.07835	103.246	10.1513	25.1573	7.30626	117.982	3.95078	23.4804	1.72079	18.8965	2.0132	25.5181	3.43297	22.4097	3.7254	21.8055	1.20747	21.1358	2.67713	811.804	68.6509	23.8321	1.43864	31.1102	0.0650871	45.0267	7.01142	47.1374	3.04465	219.78	17.8315	23.1429	0.933753	48.7868	3.72612	20.7168	3.31135	22.8244	1.97974	28.1208	6.15667	382.408	2.86588	927.767
83	2-Butanone		635.279	9.1279	983.215	34.5297	825.176	44.5328	1357.98	49.8184	772.254	71.068	1327.75	79.2398	965.68	27.305	2699.84	36.0086	1966.5	53.2456	809.526	105.501	989.381	90.0127	1368.05	61.8302	1449.95	36.9827	1307.46	12.8334	999.092	162.962	769.735	13.1341	1287.7	28.7667	985.751	47.4752	1045.22	54.5209	884.444	7.73412	579.121	24.9108	681.951	9.89766	718.999	25.8607	755.99
89	3-Pentanone		323.189	29.6022	680.909	22.5568	1222.63	12.5931	1833.93	64.8669	1341.66	75.7453	354.682	12.1522	317.756	6.29545	684.362	1.4162	504.619	7.0764	328.129	13.4685	377.134	13.3228	567.171	38.7805	316.628	32.0092	309.332	5.77928	405.592	16.0922	347.227	0.320949	397.056	15.0274	278.32	10.3725	362.868	3.77729	289.327	17.1626	294.655	7.82923	277.208	13.8368	1276.91	0.172817	2441.34
90	2,3-butanedione		183.196	10.0924	247.544	16.099	228.635	10.9181	177.28	14.1732	273.739	9.38373	213.747	10.9006	152.339	9.469	242.994	5.72315	207.675	10.4994	167.994	10.9371	177.363	8.33351	435.806	18.7315	206.31	4.92589	211.634	28.3195	229.859	9.74978	378.632	24.6881	250.388	17.2213	198.816	15.6016	422.018	9.85465	213.843	7.29464	209.956	18.5848	212.421	14.192	491.097	22.1789	366.017
91	1-penten-3-one		142.371	28.4676	100.22	13.1332	128.78	3.18252	248.362	44.4857	87.4602	1.41395	193.725	17.0684	70.5347	4.97577	115.863	11.26	153.69	13.1363	131.697	25.0396	180.556	17.7193	79.1442	0.453362	107.207	1.59575	68.5779	9.78098	585.463	5.50992	462.511	17.3288	155.632	5.48457	90.6585	10.7787	143.916	17.7261	134.828	7.43112	326.894	18.3788	97.1494	18.7308	110.175	3.55733	442.874
93	2,3-Hexanedione		12.8802	1.05132	18.6103	2.0828	27.578	5.21324	35.6591	4.43668	31.9243	1.13117	32.3338	1.99071	17.8105	1.01104	27.6775	3.73912	28.4789	3.34187	16.6827	0.884282	25.8461	2.15854	17.6423	0.79451	21.1104	2.73365	15.6247	3.13259	16.7588	2.3117	20.7116	2.69662	18.6876	0.550052	22.7662	2.1948	17.0011	1.26204	24.0104	3.93776	24.3627	2.95518	15.7421	2.3227	49.3021	5.15718	34.6111
79	1-propene-3-methylthio		64.165	15.2333	104.493	19.6494	445.396	59.3838	176.019	8.85123	563.314	32.8868	59.2791	2.30386	125.483	11.4417	235.552	11.7403	224.076	3.10621	85.688	4.81607	94.8239	7.15417	205.827	12.2116	62.9678	0.917948	64.7723	2.62142	53.9028	1.36682	95.819	5.30345	201.186	28.8476	48.7392	1.42909	223.67	11.5361	59.1193	1.20558	65.5383	9.44469	83.9603	1.02315	332.314	18.3545	200.447
45	2-acetyl-1-pyrroline		7.00401	1.36305	7.58274	1.38966	11.6148	3.35281	7.21349	0.31127	6.62736	0.671581	55.6374	2.01321	7.81021	1.56449	8.03345	2.12193	7.35738	1.03553	7.6441	0.629908	7.42721	0.767063	69.9475	7.02712	6.43692	0.525183	6.6062	0.265564	5.58205	0.422805	8.42809	1.21327	71.4377	6.82011	6.20098	0.503714	14.317	1.12737	8.73385	2.03297	11.2403	4.00503	6.10153	1.14237	10.3251	1.3736	12.5786
46	Allylacetic acid		39.0637	3.011	34.6233	7.96004	29.7734	3.70197	32.2608	4.14371	33.8298	6.15562	29.2486	4.10553	24.4654	1.97022	29.9834	1.86507	35.0306	6.92852	29.9913	3.98531	32.4491	5.34272	23.3693	4.62463	28.909	1.76408	23.9438	2.99431	36.5097	3.93971	80.0885	0.935905	28.2234	0.786959	28.289	1.97392	99.2845	4.81097	31.5022	2.86553	35.2602	1.43772	28.8307	3.88055	38.4744	1.26105	29.7586
33	3,4-dimethylthiophene		941.524	20.7088	606.654	56.9891	499.18	21.3283	710.202	14.3572	392.317	52.1704	772.035	63.0243	408.877	5.80844	432.719	11.7538	215.169	35.791	1325.7	21.1711	1199.13	30.9049	254.891	42.4478	715.939	117.479	577.662	58.5557	824.654	4.30245	815.83	28.8694	521.379	41.367	822.13	62.8536	456.274	21.7322	565.268	26.6901	924.459	40.8566	1050.29	29.8215	190.544	23.1417	235.366
2	2-Heptylfuran		356.635	30.142	243.103	37.5512	281.374	16.4097	434.07	16.6308	360.486	8.80242	211.934	39.8084	156.035	0.89326	250.945	4.87926	272.852	23.6826	441.257	9.38822	333.88	31.7152	206.581	11.7066	288.447	46.3126	383.628	9.82587	202.292	12.6605	270.606	16.3278	231.906	13.9476	317.351	50.3278	204.28	15.9934	215.529	1.53963	331.387	0.506692	357.125	110.036	184.977	20.3542	219.863
[truncated: 13 more columns]

## Sheet: Sheet2
Count	Compound	Comment	Zheqiudou No.5	Zheqiudou No.2	zhechun No.3	zhechun No.4	zhechun No.8	Xiangdou	Danbo black	Qingpiqingren	Lvpiqingren	kaixinlv	xiaonongqiuyan	Qvxian No.1	Zhexian No.84	Zhexian No.85	huning95-1	ZH716	Yugarimusume	Taiwan 75	TMD	Zhexian No.12	Zhexian No.21	Zhexian No.9	Zhexian 19	Zhexian 2013	Zhexian 77	zhexian 76004	zhexian 6-12	zhexian65018-18	zhexian65018-32	zhexian65018-33			Compound
			AVG	AVG	AVG	AVG	AVG	AVG	AVG	AVG	AVG	AVG	AVG	AVG	AVG	AVG	AVG	AVG	AVG	AVG	AVG	AVG	AVG	AVG	AVG	AVG	AVG	AVG	AVG	AVG	AVG	AVG	Max	MIN
1	Ethyl nonanoate		76.86	60.9243	57.1197	72.8343	52.9342	119.836	82.3976	76.659	71.2727	78.8575	69.2466	77.6874	89.1974	80.7249	136.945	108.543	85.6467	93.6252	75.8485	91.6673	110.573	93.5374	61.2364	59.6653	57.7037	72.1328	55.1719	53.1786	58.4655	62.8668	136.945	52.9342	Ethyl nonanoate	2.58707
4	Methyl octanoate-M	Monomer	711.941	666.18	281.491	676.844	276.499	865.607	697.236	658.805	1099.12	744.641	820.946	375.201	690.199	511.337	1946.78	1568.2	502.025	863.459	808.885	791.92	1364.66	975.804	295.648	206.832	256.093	503.692	445.192	222.33	447.07	176.959	1946.78	176.959	Methyl octanoate-M	11.0013
6	Ethyl hexanoate-M	Monomer	258.496	204.318	266.451	279.36	291.277	111.139	95.646	118.789	89.1821	326.981	487.179	204.595	123.352	142.644	233.272	163.868	105.738	365.716	83.2176	155.438	234.011	298.377	167.665	228.478	222.237	144.165	226.277	215.915	222.171	166.996	487.179	83.2176	Ethyl hexanoate-M	5.85428
7	Ethyl hexanoate-D	Dimer	283.103	309.335	122.527	266.083	122.448	211.564	171.601	110.142	421.556	307.756	960.023	142.65	654.488	217.482	720.889	1056.93	187.056	629.328	147.973	404.393	784.026	458.565	343.363	165.927	111.556	206.729	126.774	88.4663	110.576	88.0347	1056.93	88.0347	Ethyl hexanoate-D	12.0059
20	Methyl octanoate-D	Dimer	60.3683	39.8689	37.573	44.1813	41.6188	46.0995	43.4693	46.4486	69.8301	44.2966	42.2653	45.3568	49.5179	40.8296	205.564	125.483	37.4281	44.5104	43.756	47.2273	90.5533	51.5017	35.7903	37.0271	35.7966	43.5201	39.834	36.2135	39.4393	37.8693	205.564	35.7903	Methyl octanoate-D	5.74357
30	ethyl hex-3-enoate-M		61.9812	93.2517	91.5007	109.5	74.2182	54.8614	38.1475	42.4637	32.6543	40.1979	78.9718	36.8663	60.2366	34.508	64.266	73.6532	38.8992	82.6526	28.9852	57.5466	58.3967	71.279	832.085	114.53	61.9262	47.5468	58.3343	48.516	43.6417	52.3301	832.085	28.9852	ethyl hex-3-enoate-M	28.7073
39	amyl acetate		16.616	13.5943	16.8583	15.0385	16.6784	17.2032	17.3048	16.7567	17.784	15.0147	18.148	18.6431	16.8731	19.041	17.4645	17.3476	17.5031	18.8077	18.6601	16.3811	22.6086	22.4477	1268.59	15.8669	16.4901	17.5629	18.0422	16.7599	17.5788	16.1568	1268.59	13.5943	amyl acetate	93.3173
41	isoamyl acetate		9.0449	14.209	21.6775	67.5987	32.393	11.4995	15.6839	8.62064	11.2212	10.2881	8.94228	15.7114	15.1718	15.922	10.5896	11.1927	15.3993	13.2531	9.96325	13.6822	14.1307	15.7357	202.395	35.5311	24.7732	10.8753	19.5774	14.7719	20.2958	15.5622	202.395	8.62064	isoamyl acetate	23.4779
43	ethyl 2-methylbutanoate		102.413	91.2087	80.6	77.554	43.6312	85.278	108.185	53.241	82.313	114.569	89.117	69.4307	72.9644	130.786	142.055	122.762	89.9412	108.963	72.8454	94.3245	120.062	107.713	262.89	51.1335	46.0022	57.453	45.3367	29.2602	47.1787	42.2759	262.89	29.2602	ethyl 2-methylbutanoate	8.98456
69	isobutyl acetate		51.5355	36.0527	183.397	26.8173	117.644	51.5064	54.079	56.8457	67.0449	57.1578	59.9001	122.633	49.5698	60.3223	58.3375	62.7964	61.092	45.6329	36.0664	44.084	34.1281	40.4624	119.639	141.687	174.339	35.9955	239.113	265.576	61.7273	75.7013	265.576	26.8173	isobutyl acetate	9.90314
71	ethyl 2-methylpropanoate-D	Dimer	7.63987	9.82148	9.17398	7.96785	8.72327	10.2024	9.25333	9.40463	9.57073	7.94246	8.26938	9.07453	10.2045	9.62787	8.6344	10.0458	10.433	12.1385	9.3348	11.2117	13.9043	10.7398	657.816	9.59824	11.0964	9.82889	8.63651	10.9916	8.40587	20.8717	657.816	7.63987	ethyl 2-methylpropanoate-D	86.103
72	ethyl 2-methylpropanoate-M	Monomer	71.1997	68.5388	26.5433	56.9853	29.6406	54.1753	54.2366	51.3493	61.028	71.6456	68.8604	19.8646	59.3436	35.9093	64.4475	46.1439	33.0045	69.3513	44.7389	54.0758	51.6509	64.5585	256.473	53.6657	58.567	74.9873	22.6837	31.8651	24.0443	210.744	256.473	19.8646	ethyl 2-methylpropanoate-M	12.911
73	ethyl propanoate-D	Dimer	40.346	59.3637	28.5355	56.4563	18.9024	37.9454	24.3966	30.1246	44.3718	32.7464	35.7977	19.7117	37.1202	20.2217	44.2046	62.4806	25.9952	42.1373	50.359	41.4601	48.6239	41.3755	200.616	18.312	20.0937	44.6215	28.2488	14.8819	24.6029	11.92	200.616	11.92	ethyl propanoate-D	16.8301
74	ethyl propanoate-M	Monomer	26.082	24.9944	25.5932	15.011	36.4632	26.5824	32.4829	26.3126	28.3451	27.942	25.4123	32.8702	33.341	37.9486	31.9497	29.5607	36.1606	31.9391	32.1359	31.1573	31.6926	30.6875	115.288	21.54	28.8085	28.4255	27.1157	34.3323	18.0655	21.7357	115.288	15.011	ethyl propanoate-M	7.68026
81	Ethyl Acetate		144.891	838.384	731.112	634.447	519.891	153.641	277.997	121.984	131.193	133.598	169.664	268.786	286.398	217.549	126.363	384.165	198.121	464.889	2786.86	424.67	797.046	403.033	8003.02	969.216	1881.19	4965.68	716.51	473.304	1092.28	6060.11	8003.02	121.984	Ethyl Acetate	65.6071
																																	0	0
3	(E,Z)-2,6-Nonadienal		115.012	91.3896	103.241	143.731	112.041	85.624	55.3909	69.5238	75.6957	143.701	169.531	74.8974	107.964	171.281	73.5421	100.678	86.3524	132.879	75.5047	97.3145	116.691	100.858	58.8749	94.1023	73.0644	56.4553	81.5967	86.8434	84.6067	63.3725	171.281	55.3909	(E,Z)-2,6-Nonadienal	3.09223
5	( E)-2-octenal-M	Monomer	374.309	437.629	279.325	589.324	372.456	671.744	360.094	548.074	1302.71	511.057	1066	324.51	724.986	521.116	426.777	381.375	562.741	658.541	413.851	870.947	639.973	488.832	367.252	538.726	600.157	356.419	315.082	290.648	351.69	283.946	1302.71	279.325	( E)-2-octenal-M	4.6638
21	( E)-2-octenal-D	Dimer	54.2599	49.9961	43.0292	66.8026	45.5631	75.0117	53.8314	58.0798	239.316	62.9239	159.13	44.2728	80.1329	61.9939	53.9838	55.7845	68.0939	71.3763	49.1487	106.763	98.3852	58.9617	47.0951	55.7527	50.0522	46.7406	44.467	41.8759	45.1113	43.9867	239.316	41.8759	( E)-2-octenal-D	5.71489
15	(E)-hept-2-enal-M	Monomer	3001.44	2264.66	762.265	2371.67	854.731	3400.34	2874.62	2369.75	3244.37	3117.38	3810.99	1918.7	3332.34	3002.48	2964.12	2703.05	3103.77	3309.83	2439.2	3904.75	3668.63	3104.84	1825.39	2484.97	1751.95	1756.94	1355.96	1133.2	1338.04	1248.08	3904.75	762.265	(E)-hept-2-enal-M	5.12257
16	(E)-hept-2-enal-D	Dimer	1473.57	943.564	122.408	1047.17	187.704	2375.15	1226.38	905.907	2034.09	1719.64	3544.52	611.217	2083	1449.32	1545.63	1179.84	1584.43	2056.12	1043.04	3305.51	2547.36	1641.75	660.979	1909.62	868.869	1137.28	274.025	274.979	398.805	556.19	3544.52	122.408	(E)-hept-2-enal-D	28.9567
25	benzene acetaldehyde		94.2272	81.7184	72.7285	75.0783	103.069	147.794	84.4687	121.5	173.844	92.3021	102.867	110.768	116.345	94.224	116.775	88.579	130.23	112.411	88.1553	129.76	139.777	105.579	85.6658	159.587	154.753	88.9192	98.4423	110.845	73.3739	213.782	213.782	72.7285	benzene acetaldehyde	2.93945
31	( E, E)-2,4-heptadienal		108.739	112.637	85.8012	97.0447	86.1218	189.249	112.242	116.845	129.379	117.449	104.226	118.365	135.294	114.554	137.119	178.816	207.767	127.807	128.748	174.827	177.165	126.393	79.7018	111.254	80.7958	91.8742	86.9513	85.5981	75.5597	68.8953	207.767	68.8953	( E, E)-2,4-heptadienal	3.01569
34	Heptanal		299.39	110.841	72.6676	195.02	80.7704	172.045	89.1234	258.294	375.127	399.659	380.9	43.9999	187.767	113.551	348.56	337.956	136.078	232.828	154.884	159.769	295.306	339.359	55.6517	43.5169	54.6455	46.9533	79.9399	25.1753	74.6816	22.8138	399.659	22.8138	Heptanal	17.5183
49	3-methylthiopropanal		10.178	11.1525	7.7954	12.7776	6.00208	24.4357	13.9943	19.9667	16.5419	12.9733	17.3	9.06606	19.9128	9.57602	15.6813	21.668	16.4552	24.1279	16.1145	18.7701	22.7725	18.8727	14.3878	7.03152	7.49704	11.8148	12.6844	7.94563	12.8484	7.27803	24.4357	6.00208	3-methylthiopropanal	4.07121
53	Hexanal-D	Dimer	5599.93	4565.03	3454.59	5534.55	4049.77	5043.11	4621.12	7646.78	8611.99	6039.28	5867.34	3025.7	5523.63	4355.29	5705.31	4826.36	5277.17	5133.63	4887.28	5299.46	4792.11	5453.22	3428.55	1770.51	4557.91	3684.1	4601.15	2660.6	5018.8	1344.21	8611.99	1344.21	Hexanal-D	6.40671
75	Hexanal-M	Monomer	1084.58	1115.83	1232.85	920.961	1047.26	1028.93	1191.3	742.445	477.82	1011.36	1052.48	1093.15	1002.61	1232.56	977.316	1052.13	976.821	1072.95	830.683	1027.61	1039.56	1039.07	914.993	954.485	712.33	611.821	1064.01	1041.98	966.236	468.876	1232.85	468.876	Hexanal-M	2.62937
57	Pentanal		4107.97	3191.84	840.168	1377.22	696.574	4080.34	3010.55	2208.28	2731.47	3825.65	3485.01	2106.16	3920.75	2515.91	4263.97	3835.11	2695.35	4098.73	3153.79	4016.46	4112.29	3764.93	755.268	427.701	258.164	1495.98	675.906	428.106	932.569	389.302	4263.97	258.164	Pentanal	16.5165
80	butanal		70.2998	190.471	293.384	120.215	444.663	108.945	56.5563	258.408	337.016	68.4954	110.891	479.858	151.412	78.2603	56.942	85.8319	219.698	82.751	96.8722	47.7574	49.9676	89.1667	151.153	437.107	418.396	43.2958	324.404	673.094	94.2663	207.022	673.094	43.2958	butanal	15.5464
87	3-methylbutanal		230.319	1099.5	2808.14	911.095	3084.83	887.41	494.646	1287.21	1082.45	332.479	783.923	2021.43	779.784	706.913	261.562	293.821	1710.23	946.708	652.293	327.711	345.065	684.438	1578.48	2221.28	2474.86	304.065	2612.61	2945.24	1318.33	1356.28	3084.83	230.319	3-methylbutanal	13.3937
88	2-methylbutanal		164.354	736.813	2590.42	1860.98	2809.59	541.268	468.281	1221.94	1705.46	385.212	682.302	1257.33	478.263	475.362	204.823	278.949	1391.72	727.374	530.995	189.764	205.283	557.882	1284.38	2799.61	2728.48	281.872	1752.45	2680.49	982.914	1328.3	2809.59	164.354	2-methylbutanal	17.0947
																																	0	0
61	2-methylbutan-1-ol		19.2578	80.3948	82.3024	78.7919	64.4676	24.2337	31.0864	15.1972	22.0235	24.0146	18.313	28.3694	26.1666	40.4243	22.3626	23.2391	39.1822	37.3932	64.1184	37.1657	33.7388	34.0308	86.6376	44.1305	51.7239	72.5243	54.9148	36.1838	98.0603	50.6955	98.0603	15.1972	2-methylbutan-1-ol	6.45252
44	( Z)-3-hexen-1-ol		42.606	49.8099	94.5393	97.9694	64.1956	26.4523	38.1867	40.0879	36.7573	49.1889	78.3634	39.6509	23.3322	34.6889	24.0982	34.8412	29.1026	38.4131	45.9143	29.912	33.8256	46.0127	51.6519	91.3499	61.2174	58.9691	63.0128	53.6505	72.4058	45.6606	97.9694	23.3322	( Z)-3-hexen-1-ol	4.19888
32	3-Furanmethanol		137.334	125.54	109.485	94.2399	126.134	72.4862	110.398	107.542	85.5066	114.229	100.324	109.471	64.5533	89.5169	101.64	92.838	76.3765	92.0815	99.6992	83.3006	95.9412	113.587	93.4284	96.069	116.348	54.9518	87.4422	98.1048	67.0882	59.4145	137.334	54.9518	3-Furanmethanol	2.49916
35	n-Hexanol		370.08	1108.17	1523.94	1493.87	1661.54	210.628	202.609	277.1	433.048	317.547	411.526	260.873	197.978	445.962	213.29	219.912	256.213	403.242	248.07	129.857	309.224	371.44	1312.12	1731.32	1487.66	661.812	1185.36	977.081	1258.85	1073.87	1731.32	129.857	n-Hexanol	13.3325
37	(E)-2-hexen-1-ol-M	Monomer	1267.25	1180.04	1207.74	941.879	1146.93	1238.96	1076.49	1222.27	1171.52	1301.18	1231.21	1318.23	1358.22	1325	1102.97	1183.2	1328.86	1199.73	1077.7	1259.48	1100.81	1230.37	940.759	1017.89	989.562	799.302	1193.98	1149.77	1138.51	647.035	1358.22	647.035	(E)-2-hexen-1-ol-M	2.09915
38	(E)-2-hexen-1-ol-D	Dimer	3254.8	4961.5	4446.36	6012.6	5217.4	1823.42	1347.51	4566.43	3889.88	3016.37	3860.36	4065.97	3557.41	3001.69	2278.22	2451.34	3586.81	2313.65	2024.17	2059.04	2095.3	3419.83	2320.69	4228.42	5215.59	2899.94	4560.42	5432.04	4521.62	3103.48	6012.6	1347.51	(E)-2-hexen-1-ol-D	4.462
9	oct-1-en-3-ol-M	Monomer	6895.48	5787.18	5165.08	4558.93	5530.7	5650.48	8410.11	7776.68	6608.71	7696	7368.82	8436.49	5338.46	7877	7010.98	6469.28	6318.47	6300.73	7778.71	6821.97	6530.96	7941.67	6434.67	4223.95	5844.56	4456.85	5120.54	5657.18	4437.9	5053.19	8436.49	4223.95	oct-1-en-3-ol-M	1.9973
10	oct-1-en-3-ol-D	Dimer	1463.68	1139.01	1114.44	779.892	1065.14	758.844	1532.03	1552.75	1145.39	1394.49	1350.66	1592.18	893.303	1342.97	1148.13	930.449	859.452	917.175	1441.62	1151.32	1018.08	1441.02	1298.47	756.442	1396.28	572.543	822.441	1187.48	649.303	903.319	1592.18	572.543	oct-1-en-3-ol-D	2.7809
54	pentan-1-ol-D	Dimer	1317.04	1042.78	862.21	959.435	644.287	929.258	1034.82	541.085	633.014	1106.98	1256.93	779.632	900.485	1157.89	1051.6	1042.42	937.856	1018.77	861.487	866.601	972.258	1060.35	550.813	687.62	479.547	1246.53	454.273	422.004	490.858	898.769	1317.04	422.004	pentan-1-ol-D	3.12092
68	pentan-1-ol-M	Monomer	835.783	813.156	818.61	656.35	826.368	913.68	1021.69	882.472	897.817	965.695	921.328	764.603	932.742	848.778	806.703	829.894	841.091	850.684	720.409	830.148	696.257	752.472	520.565	392.542	435.106	444.549	698.623	522.65	751.334	217.966	1021.69	217.966	pentan-1-ol-M	4.68738
55	trans-2-pentenal-M	Monomer	344.561	333.363	226.114	445.234	254.507	550.477	210.933	525.834	567.915	381.065	514.161	289.768	472.526	353.781	501.332	474.033	493.786	384.979	332.463	532.049	450.456	293.819	111.867	198.254	305.016	258.473	326.683	253.8	318.637	91.2305	567.915	91.2305	trans-2-pentenal-M	6.22506
56	trans-2-pentenal-D	Dimer	209.457	205.574	121.384	333.688	185.706	343.839	72.5042	362.956	488.25	254.174	404.707	439.231	372.438	214.004	518.751	443.27	477.744	240.899	276.016	369.272	375.72	152.682	129.357	653.299	705.033	281.972	246.237	380.329	221.503	496.396	705.033	72.5042	trans-2-pentenal-D	9.72403
92	3-methylbutan-1-ol		3.59193	13.8504	18.2369	16.6065	39.5547	4.07862	3.72524	3.93579	5.64024	3.1883	5.26253	7.07172	4.64359	4.61609	3.99715	4.48172	5.53867	5.13239	14.3635	3.85115	4.55366	4.37803	53.5346	7.96891	21.2882	22.6138	25.5239	10.5959	25.7614	20.0154	53.5346	3.1883	3-methylbutan-1-ol	16.7909
																																	0	0
11	6-methyl-hept-5-en-2-ol-M	Monomer	236.364	102.74	248.886	166.115	206.622	272.985	205.205	468.111	786.035	278.666	306.504	171.571	369.978	223.264	287.522	243.601	299.155	263.861	247.974	278.235	243.349	225.234	173.884	138.013	501.157	161.42	251.703	166.714	249.624	114.512	786.035	102.74	6-methyl-hept-5-en-2-ol-M	7.65073
12	6-methyl-hept-5-en-2-ol-D	Dimer	178.975	245.383	228.723	310.446	242.494	119.68	182.302	331.342	409.454	196.826	196.889	175.744	166.317	144.502	144.597	78.4634	178.46	162.108	251.253	154.985	141.769	170.166	207.689	258.562	291.997	136.834	152.405	147.46	150	183.59	409.454	78.4634	6-methyl-hept-5-en-2-ol-D	5.2184
29	3-Octanone-D	Dimer	1446.25	8796.67	8462.03	13449.5	7522.97	373.33	583.068	525.935	729.668	765.98	694.431	721.635	534.873	410.098	729.717	484.838	548.923	400.706	1008.36	579.026	508.686	613.703	4332.68	9067.78	6014.79	3048.35	3820.82	3268.73	2621.26	5067.89	13449.5	373.33	3-Octanone-D	36.0257
13	3-Octanone-M	Monomer	1326.59	2758.13	3081.31	3037.3	3301.11	338.33	523.399	452.195	352.028	735.024	607.201	825.942	294.276	325.803	632.181	458.287	596.688	430.478	895.268	308.62	359.663	580.833	2288.48	3114.94	2808.7	2126.45	2742.89	2507.67	2482.14	2562.77	3301.11	294.276	3-Octanone-M	11.2177
18	1-octen-3-one-D	Dimer	50.3082	65.788	44.4448	44.5887	65.3965	55.2772	46.9184	35.7792	81.4152	60.3805	80.5392	64.7596	36.8964	41.2877	62.3933	37.336	38.8236	42.3742	52.3809	56.515	50.5003	58.3449	57.5757	63.3852	54.5879	38.9833	36.4679	38.5411	31.4736	54.0462	81.4152	31.4736	1-octen-3-one-D	2.58678
19	1-octen-3-one-M	Monomer	44.0681	37.062	36.7393	37.6185	37.8576	57.6974	42.6504	46.5301	70.9521	49.5497	47.0908	38.2819	43.9586	40.3714	48.8133	39.5927	37.8936	42.1944	39.5949	48.1912	47.8341	39.6393	36.9044	49.3275	37.2937	25.6503	31.5096	31.5001	28.6783	28.6783	70.9521	25.6503	1-octen-3-one-M	2.76613
40	2-heptanone-M	Monomer	208.104	112.278	78.1825	56.5119	64.2919	152.295	160.802	359.361	499.853	205.035	180.914	179.469	182.632	206.857	233.243	207.949	210.662	203.818	169.414	197.917	196.422	214.634	86.4889	73.5029	171.153	82.9562	67.8923	59.2146	69.0826	59.7816	499.853	56.5119	2-heptanone-M	8.8451
50	2-heptanone-D	Dimer	69.1302	222.453	394.072	454.409	397.84	33.4875	30.5849	118.989	341.201	40.5973	67.6019	61.7538	31.6196	89.0821	35.4808	43.6095	43.044	60.9825	38.5533	31.9952	40.8465	62.871	242.819	456.239	674.368	124.058	283.518	222.126	294.829	243.674	674.368	30.5849	2-heptanone-D	22.0491
67	2-Hexanone		59.4653	67.6553	52.0127	75.3492	43.8555	88.6197	63.463	91.9879	107.532	62.5933	70.3109	44.0507	91.3833	58.2105	68.762	79.5018	58.9046	69.1291	523.539	69.1302	58.7416	57.8529	67.3707	37.2493	66.3101	472.967	65.6356	61.2174	61.685	352.94	523.539	37.2493	2-Hexanone	14.055
70	3-hydroxybutan-2-one		23.6655	20.6227	103.246	25.1573	117.982	23.4804	18.8965	25.5181	22.4097	21.8055	21.1358	811.804	23.8321	31.1102	45.0267	47.1374	219.78	23.1429	48.7868	20.7168	22.8244	28.1208	382.408	927.767	637.262	71.6514	79.7759	503.159	28.1853	1235.13	1235.13	18.8965	3-hydroxybutan-2-one	65.3629
83	2-Butanone		635.279	983.215	825.176	1357.98	772.254	1327.75	965.68	2699.84	1966.5	809.526	989.381	1368.05	1449.95	1307.46	999.092	769.735	1287.7	985.751	1045.22	884.444	579.121	681.951	718.999	755.99	1237.29	551.331	1124.95	1060.13	1053.41	618.991	2699.84	551.331	2-Butanone	4.89695
89	3-Pentanone		323.189	680.909	1222.63	1833.93	1341.66	354.682	317.756	684.362	504.619	328.129	377.134	567.171	316.628	309.332	405.592	347.227	397.056	278.32	362.868	289.327	294.655	277.208	1276.91	2441.34	2869.49	893.406	2132.24	1784.14	1330.14	2046.05	2869.49	277.208	3-Pentanone	10.3514
90	2,3-butanedione		183.196	247.544	228.635	177.28	273.739	213.747	152.339	242.994	207.675	167.994	177.363	435.806	206.31	211.634	229.859	378.632	250.388	198.816	422.018	213.843	209.956	212.421	491.097	366.017	478.566	547.909	318.044	434.287	312.597	767.685	767.685	152.339	2,3-butanedione	5.03933
91	1-penten-3-one		142.371	100.22	128.78	248.362	87.4602	193.725	70.5347	115.863	153.69	131.697	180.556	79.1442	107.207	68.5779	585.463	462.511	155.632	90.6585	143.916	134.828	326.894	97.1494	110.175	442.874	235.435	104.001	101.876	107.991	91.9244	243.659	585.463	68.5779	1-penten-3-one	8.53719
93	2,3-Hexanedione		12.8802	18.6103	27.578	35.6591	31.9243	32.3338	17.8105	27.6775	28.4789	16.6827	25.8461	17.6423	21.1104	15.6247	16.7588	20.7116	18.6876	22.7662	17.0011	24.0104	24.3627	15.7421	49.3021	34.6111	61.0063	14.537	30.7711	48.9773	26.0407	23.1407	61.0063	12.8802	2,3-Hexanedione	4.73645
																																	0	0
79	1-propene-3-methylthio		64.165	104.493	445.396	176.019	563.314	59.2791	125.483	235.552	224.076	85.688	94.8239	205.827	62.9678	64.7723	53.9028	95.819	201.186	48.7392	223.67	59.1193	65.5383	83.9603	332.314	200.447	439.609	369.327	440.545	463.575	510.594	287.982	563.314	48.7392	1-propene-3-methylthio	11.5577
45	2-acetyl-1-pyrroline		7.00401	7.58274	11.6148	7.21349	6.62736	55.6374	7.81021	8.03345	7.35738	7.6441	7.42721	69.9475	6.43692	6.6062	5.58205	8.42809	71.4377	6.20098	14.317	8.73385	11.2403	6.10153	10.3251	12.5786	12.4369	71.9667	25.0589	8.09693	25.0176	103.037	103.037	5.58205	2-acetyl-1-pyrroline	18.4586
46	Allylacetic acid		39.0637	34.6233	29.7734	32.2608	33.8298	29.2486	24.4654	29.9834	35.0306	29.9913	32.4491	23.3693	28.909	23.9438	36.5097	80.0885	28.2234	28.289	99.2845	31.5022	35.2602	28.8307	38.4744	29.7586	31.1615	116.2	37.7444	26.4555	46.7703	61.2332	116.2	23.3693	Allylacetic acid	4.97234
33	3,4-dimethylthiophene		941.524	606.654	499.18	710.202	392.317	772.035	408.877	432.719	215.169	1325.7	1199.13	254.891	715.939	577.662	824.654	815.83	521.379	822.13	456.274	565.268	924.459	1050.29	190.544	235.366	178.902	152.95	338.233	194.022	388.643	92.4418	1325.7	92.4418	3,4-dimethylthiophene	14.3409
2	2-Heptylfuran		356.635	243.103	281.374	434.07	360.486	211.934	156.035	250.945	272.852	441.257	333.88	206.581	288.447	383.628	202.292	270.606	231.906	317.351	204.28	215.529	331.387	357.125	184.977	219.863	260.441	147.941	206.515	204.131	232.343	143.172	441.257	143.172	2-Heptylfuran	3.082
